# Supplementary material for: Case Report: Training Monitoring and Performance Development of a Triathlete With Spinal Cord Injury and Chronic Myeloid Leukemia During a Paralympic Cycle
Source: Front Rehabil Sci. 2022 Jun 30;3:867089. doi: 10.3389/fresc.2022.867089 (PMC9487515; doi:10.3389/fresc.2022.867089)
Supplement: Supplementary file 1 [file Data_Sheet_1.zip]

Archive with 6 entries (6 files):
- Supplementary Material 1.PDF
- Supplementary Material 2.JPEG
- Supplementary Material 3.JPEG
- Supplementary Material 4.JPEG
- Supplementary Material 5.DOCX
- Supplementary Material 6.JPEG
